# Supplementary material for: Noninvasive Deep Brain Stimulation via Temporally Interfering Electric Fields
Source: Cell. 2017 Jun 1;169(6):1029–1041.e16. doi: 10.1016/j.cell.2017.05.024 (PMC5520675; doi:10.1016/j.cell.2017.05.024)
Supplement: Table S2. Summary of Group Mean c-fos Expression Fractions: % of DAPI-positive cells, Related to Figure 3 [file mmc2.xlsx]

## Sheet: Sheet1
	Table S2. Summary of group mean c-fos expression fractions (% of DAPI-positive cells) (Related to Figure 3)
	Group number	Group name	Group mean (± st.d.)
		10 Hz stimulation (positive control)
	1	10Hz Crtx_UE Stim	13.55 (± 2.2)
	2	10Hz Crtx_UE Nonstim	0.69 (± 0.32)
	3	10Hz Hipp_UE Stim	63.9 (± 5.69)
	4	10Hz Hipp_UE Nonstim	4.03 (± 3.46)
		2 kHz stimulation (positive control)
	5	2 kHz Crtx_UE Stim	0.45 (± 0.36)
	6	2 kHz Crtx_UE Nonstim	0.31 (± 0.39)
	7	2 kHz Hipp_UE Stim	0.67 (± 0.78)
	8	2 kHz Hipp_UE Nonstim	0.39 (± 0.6)
		TI stimulation with 1.5mm spacing between cranial electrodes
	9	2 kHz + 2.01 kHz (1.5mm) Crtx_UE Stim	0.32 (± 0.29)
	10	2 kHz + 2.01 kHz (1.5mm) Crtx_UE Nonstim	0.55 (± 0.18)
	11	2 kHz + 2.01 kHz (1.5mm) Hipp_UE Stim	53.12 (± 14.5)
	12	2 kHz + 2.01 kHz (1.5mm) Hipp_UE Nonstim	1.05 (± 0.31)
	13	2 kHz + 2.01 kHz (1.5mm) Crtx_BE Stim	0.48 (± 0.47)
	14	2 kHz + 2.01 kHz (1.5mm) Crtx_BE Nonstim	0.47 (± 0.35)
		TI stimulation with 3mm spacing between cranial electrodes
	15	2 kHz + 2.01 kHz (3mm) Crtx_UE Stim	0.47 (± 0.23)
	16	2 kHz + 2.01 kHz (3mm) Crtx_UE Nonstim	0.24 (± 0.17)
	17	2 kHz + 2.01 kHz (3mm) Hipp_UE Stim	1.13 (± 0.9)
	18	2 kHz + 2.01 kHz (3mm) Hipp_UE Nonstim	1.43 (± 0.76)
	19	2 kHz + 2.01 kHz (3mm) Crtx_BE Stim	0.36 (± 0.12)
	20	2 kHz + 2.01 kHz (3mm) Crtx_BE Nonstim	0.32 (± 0.22)
	* Cortex (Crtx); hippocampus (Hipp); area underneath electrodes (UE); area between electrodes (BE); stimulated hemisphere (Stim); non stimulated hemisphere (Nonstim)
	ANOVA
	Source	SS	df	MS	F	Prob>F
	Groups	20959.7	19	1103.14	83.4	3.96776e-34
	Error	740.8	56	13.23
	Total	21700.4	75
	Post-hoc multiple comparison test
	Group A			Group B			Mean (Group A – Group B)	95% CI (Group A – Group B)		p_value
		Stim Type	c-fos loc.		Stim Type	c-fos loc.
	1	10Hz	Crtx_UE Stim	2	10Hz	Crtx_UE Nonstim	1.2899	12.8599	24.43	0.0118
	1	10Hz	Crtx_UE Stim	3	10Hz	Hipp Stim	-61.9202	-50.3501	-38.7801	9.17e-07
	1	10Hz	Crtx_UE Stim	4	10Hz	Hipp Nonstim	-2.04893	9.5211	21.0911	0.422
	1	10Hz	Crtx_UE Stim	5	2kHz	Crtx_UE Stim	2.27802	13.1008	23.9236	0.00311
	1	10Hz	Crtx_UE Stim	6	2kHz	Crtx_UE Non-stim	2.41806	13.2408	24.0636	0.00260698
	1	10Hz	Crtx_UE Stim	7	2kHz	Hipp Stim	2.06056	12.8833	23.7061	0.00409
	1	10Hz	Crtx_UE Stim	8	2kHz	Hipp Nonstim	2.34556	13.1683	23.9911	0.00286
	1	10Hz	Crtx_UE Stim	9	2kHz +2.01kHz (1.5mm)	Crtx_UE Stim	2.40806	13.2308	24.0536	0.00264027
	1	10Hz	Crtx_UE Stim	10	2kHz +2.01kHz (1.5mm)	Crtx_UE Non-stim	2.18306	13.0058	23.8286	0.00350953
	1	10Hz	Crtx_UE Stim	11	2kHz +2.01kHz (1.5mm)	Hipp Stim	-50.3902	-39.5674	-28.7446	0
	1	10Hz	Crtx_UE Stim	12	2kHz +2.01kHz (1.5mm)	Hipp Nonstim	1.67743	12.5002	23.323	0.00660893
	1	10Hz	Crtx_UE Stim	13	2kHz +2.01kHz (1.5mm)	Crtx_BE Stim	2.24681	13.0696	23.8924	0.00324
	1	10Hz	Crtx_UE Stim	14	2kHz +2.01kHz (1.5mm)	Crtx_BE Nonstim	2.25431	13.0771	23.8999	0.00321
	1	10Hz	Crtx_UE Stim	15	2kHz +2.01kHz (3mm)	Crtx_UE Stim	2.36556	13.1883	24.0111	0.00278646
	1	10Hz	Crtx_UE Stim	16	2kHz +2.01kHz (3mm)	Crtx_UE Non-stim	2.41056	13.2333	24.0561	0.00263
	1	10Hz	Crtx_UE Stim	17	2kHz +2.01kHz (3mm)	Hipp Stim	1.60116	12.4239	23.2467	0.00726489
	1	10Hz	Crtx_UE Stim	18	2kHz +2.01kHz (3mm)	Hipp Nonstim	1.29867	12.1214	22.9442	0.0105
	1	10Hz	Crtx_UE Stim	19	2kHz +2.01kHz (3mm)	Crtx_BE Stim	2.36556	13.1883	24.0111	0.00278646
	1	10Hz	Crtx_UE Stim	20	2kHz +2.01kHz (3mm)	Crtx_BE Nonstim	2.41056	13.2333	24.0561	0.00263
	2	10Hz	Crtx_UE Non-stim	3	10Hz	Hipp Stim	-74.7801	-63.2101	-51.64	9.17e-07
	2	10Hz	Crtx_UE Non-stim	4	10Hz	Hipp Nonstim	-14.9089	-3.33883	8.2312	1
	2	10Hz	Crtx_UE Non-stim	5	2kHz	Crtx_UE Stim	-10.5819	0.240863	11.0636	1
	2	10Hz	Crtx_UE Non-stim	6	2kHz	Crtx_UE Non-stim	-10.4419	0.3809	11.2037	1
	2	10Hz	Crtx_UE Non-stim	7	2kHz	Hipp Stim	-10.7994	0.0234	10.8462	1
	2	10Hz	Crtx_UE Non-stim	8	2kHz	Hipp Nonstim	-10.5144	0.3084	11.1312	1
	2	10Hz	Crtx_UE Non-stim	9	2kHz +2.01kHz (1.5mm)	Crtx_UE Stim	-10.4519	0.3709	11.1937	1
	2	10Hz	Crtx_UE Non-stim	10	2kHz +2.01kHz (1.5mm	Crtx_UE Non-stim	-10.6769	0.1459	10.9687	1
	2	10Hz	Crtx_UE Non-stim	11	2kHz +2.01kHz (1.5mm	Hipp Stim	-63.2501	-52.4273	-41.6046	9.17e-07
	2	10Hz	Crtx_UE Non-stim	12	2kHz +2.01kHz (1.5mm	Hipp Nonstim	-11.1825	-0.359733	10.463	1
	2	10Hz	Crtx_UE Non-stim	13	2kHz +2.01kHz (1.5mm	Crtx_BE Stim	-10.6131	0.20965	11.0324	1
	2	10Hz	Crtx_UE Non-stim	14	2kHz +2.01kHz (1.5mm	Crtx_BE Nonstim	-10.6056	0.21715	11.0399	1
	2	10Hz	Crtx_UE Non-stim	15	2kHz +2.01kHz (3mm)	Crtx_UE Stim	-10.4944	0.3284	11.1512	1
	2	10Hz	Crtx_UE Non-stim	16	2kHz +2.01kHz (3mm	Crtx_UE Non-stim	-10.4494	0.3734	11.1962	1
	2	10Hz	Crtx_UE Non-stim	17	2kHz +2.01kHz (3mm	Hipp Stim	-11.2588	-0.436	10.3868	1
	2	10Hz	Crtx_UE Non-stim	18	2kHz +2.01kHz (3mm	Hipp Nonstim	-11.5613	-0.738492	10.0843	1
	2	10Hz	Crtx_UE Non-stim	19	2kHz +2.01kHz (3mm	Crtx_BE Stim	-10.4944	0.3284	11.1512	1
	2	10Hz	Crtx_UE Non-stim	20	2kHz +2.01kHz (3mm	Crtx_BE Nonstim	-10.4494	0.3734	11.1962	1
	3	10Hz	Hipp Stim	4	10Hz	Hipp Nonstim	48.3012	59.8712	71.4413	9.17e-07
	3	10Hz	Hipp Stim	5	2kHz	Crtx_UE Stim	52.6282	63.4509	74.2737	9.17e-07
	3	10Hz	Hipp Stim	6	2kHz	Crtx_UE Non-stim	52.7682	63.591	74.4137	9.17e-07
	3	10Hz	Hipp Stim	7	2kHz	Hipp Stim	52.4107	63.2335	74.0562	9.17e-07
	3	10Hz	Hipp Stim	8	2kHz	Hipp Nonstim	52.6957	63.5185	74.3412	9.17e-07
	3	10Hz	Hipp Stim	9	2kHz +2.01kHz (1.5mm)	Crtx_UE Stim	52.7582	63.581	74.4037	9.17e-07
	3	10Hz	Hipp Stim	10	2kHz +2.01kHz (1.5mm)	Crtx_UE Non-stim	52.5332	63.356	74.1787	9.17e-07
	3	10Hz	Hipp Stim	11	2kHz +2.01kHz (1.5mm)	Hipp Stim	-0.0400333	10.7827	21.6055	0.0523893
	3	10Hz	Hipp Stim	12	2kHz +2.01kHz (1.5mm)	Hipp Nonstim	52.0276	62.8503	73.6731	9.17e-07
	3	10Hz	Hipp Stim	13	2kHz +2.01kHz (1.5mm)	Crtx_BE Stim	52.5969	63.4197	74.2425	9.17e-07
	3	10Hz	Hipp Stim	14	2kHz +2.01kHz (1.5mm)	Crtx_BE Nonstim	52.6044	63.4272	74.25	9.17e-07
	3	10Hz	Hipp Stim	15	2kHz +2.01kHz (3mm)	Crtx_UE Stim	52.7157	63.5385	74.3612	9.17e-07
	3	10Hz	Hipp Stim	16	2kHz +2.01kHz (3mm)	Crtx_UE Non-stim	52.7607	63.5835	74.4062	9.17e-07
	3	10Hz	Hipp Stim	17	2kHz +2.01kHz (3mm)	Hipp Stim	51.9513	62.7741	73.5968	9.17e-07
	3	10Hz	Hipp Stim	18	2kHz +2.01kHz (3mm)	Hipp Nonstim	51.6488	62.4716	73.2943	9.17e-07
	3	10Hz	Hipp Stim	19	2kHz +2.01kHz (3mm)	Crtx_BE Stim	52.7157	63.5385	74.3612	9.17e-07
	3	10Hz	Hipp Stim	20	2kHz +2.01kHz (3mm)	Crtx_BE Nonstim	52.7607	63.5835	74.4062	9.17e-07
	4	10Hz	Hipp Nonstim	5	2kHz	Crtx_UE Stim	-7.24308	3.5797	14.4025	1
	4	10Hz	Hipp Nonstim	6	2kHz	Crtx_UE Non-stim	-7.10304	3.71973	14.5425	1
	4	10Hz	Hipp Nonstim	7	2kHz	Hipp Stim	-7.46054	3.36223	14.185	1
	4	10Hz	Hipp Nonstim	8	2kHz	Hipp Nonstim	-7.17554	3.64723	14.47	1
	4	10Hz	Hipp Nonstim	9	2kHz +2.01kHz (1.5mm)	Crtx_UE Stim	-7.11304	3.70973	14.5325	1
	4	10Hz	Hipp Nonstim	10	2kHz +2.01kHz (1.5mm)	Crtx_UE Non-stim	-7.33804	3.48473	14.3075	1
	4	10Hz	Hipp Nonstim	11	2kHz +2.01kHz (1.5mm)	Hipp Stim	-59.9113	-49.0885	-38.2657	9.17e-07
	4	10Hz	Hipp Nonstim	12	2kHz +2.01kHz (1.5mm)	Hipp Nonstim	-7.84367	2.9791	13.8019	1
	4	10Hz	Hipp Nonstim	13	2kHz +2.01kHz (1.5mm)	Crtx_BE Stim	-7.27429	3.54848	14.3713	1
	4	10Hz	Hipp Nonstim	14	2kHz +2.01kHz (1.5mm)	Crtx_BE Nonstim	-7.26679	3.55598	14.3788	1
	4	10Hz	Hipp Nonstim	15	2kHz +2.01kHz (3mm)	Crtx_UE Stim	-7.15554	3.66723	14.49	1
	4	10Hz	Hipp Nonstim	16	2kHz +2.01kHz (3mm)	Crtx_UE Non-stim	-7.11054	3.71223	14.535	1
	4	10Hz	Hipp Nonstim	17	2kHz +2.01kHz (3mm)	Hipp Stim	-7.91994	2.90283	13.7256	1
	4	10Hz	Hipp Nonstim	18	2kHz +2.01kHz (3mm)	Hipp Nonstim	-8.22243	2.60034	13.4231	1
	4	10Hz	Hipp Nonstim	19	2kHz +2.01kHz (3mm)	Crtx_BE Stim	-7.15554	3.66723	14.49	1
	4	10Hz	Hipp Nonstim	20	2kHz +2.01kHz (3mm)	Crtx_BE Nonstim	-7.11054	3.71223	14.535	1
	5	2kHz	Crtx_UE Stim	6	2kHz	Crtx_UE Non-stim	-9.87991	0.140038	10.16	1
	5	2kHz	Crtx_UE Stim	7	2kHz	Hipp Stim	-10.2374	-0.217463	9.80248	1
	5	2kHz	Crtx_UE Stim	8	2kHz	Hipp Nonstim	-9.95241	0.0675375	10.0875	1
	5	2kHz	Crtx_UE Stim	9	2kHz +2.01kHz (1.5mm)	Crtx_UE Stim	-9.88991	0.130038	10.15	1
	5	2kHz	Crtx_UE Stim	10	2kHz +2.01kHz (1.5mm)	Crtx_UE Non-stim	-10.1149	-0.0949625	9.92498	1
	5	2kHz	Crtx_UE Stim	11	2kHz +2.01kHz (1.5mm)	Hipp Stim	-62.6881	-52.6682	-42.6482	9.17e-07
	5	2kHz	Crtx_UE Stim	12	2kHz +2.01kHz (1.5mm)	Hipp Nonstim	-10.6205	-0.600595	9.41935	1
	5	2kHz	Crtx_UE Stim	13	2kHz +2.01kHz (1.5mm)	Crtx_BE Stim	-10.0512	-0.0312125	9.98873	1
	5	2kHz	Crtx_UE Stim	14	2kHz +2.01kHz (1.5mm)	Crtx_BE Nonstim	-10.0437	-0.0237125	9.99623	1
	5	2kHz	Crtx_UE Stim	15	2kHz +2.01kHz (3mm)	Crtx_UE Stim	-9.93241	0.0875375	10.1075	1
	5	2kHz	Crtx_UE Stim	16	2kHz +2.01kHz (3mm)	Crtx_UE Non-stim	-9.88741	0.132538	10.1525	1
	5	2kHz	Crtx_UE Stim	17	2kHz +2.01kHz (3mm)	Hipp Stim	-10.6968	-0.676863	9.34308	1
	5	2kHz	Crtx_UE Stim	18	2kHz +2.01kHz (3mm)	Hipp Nonstim	-10.9993	-0.979355	9.04059	1
	5	2kHz	Crtx_UE Stim	19	2kHz +2.01kHz (3mm)	Crtx_BE Stim	-9.93241	0.0875375	10.1075	1
	5	2kHz	Crtx_UE Stim	20	2kHz +2.01kHz (3mm)	Crtx_BE Nonstim	-9.88741	0.132538	10.1525	1
	6	2kHz	Crtx_UE Non-stim	7	2kHz	Hipp Stim	-10.3774	-0.3575	9.66244	1
	6	2kHz	Crtx_UE Non-stim	8	2kHz	Hipp Nonstim	-10.0924	-0.0725	9.94744	1
	6	2kHz	Crtx_UE Non-stim	9	2kHz +2.01kHz (1.5mm)	Crtx_UE Stim	-10.0299	-0.01	10.0099	1
	6	2kHz	Crtx_UE Non-stim	10	2kHz +2.01kHz (1.5mm)	Crtx_UE Non-stim	-10.2549	-0.235	9.78494	1
	6	2kHz	Crtx_UE Non-stim	11	2kHz +2.01kHz (1.5mm)	Hipp Stim	-62.8282	-52.8082	-42.7883	9.17e-07
	6	2kHz	Crtx_UE Non-stim	12	2kHz +2.01kHz (1.5mm)	Hipp Nonstim	-10.7606	-0.740633	9.27931	1
	6	2kHz	Crtx_UE Non-stim	13	2kHz +2.01kHz (1.5mm)	Crtx_BE Stim	-10.1912	-0.17125	9.84869	1
	6	2kHz	Crtx_UE Non-stim	14	2kHz +2.01kHz (1.5mm)	Crtx_BE Nonstim	-10.1837	-0.16375	9.85619	1
	6	2kHz	Crtx_UE Non-stim	15	2kHz +2.01kHz (3mm)	Crtx_UE Stim	-10.0724	-0.0525	9.96744	1
	6	2kHz	Crtx_UE Non-stim	16	2kHz +2.01kHz (3mm)	Crtx_UE Non-stim	-10.0274	-0.0075	10.0124	1
	6	2kHz	Crtx_UE Non-stim	17	2kHz +2.01kHz (3mm)	Hipp Stim	-10.8368	-0.8169	9.20304	1
	6	2kHz	Crtx_UE Non-stim	18	2kHz +2.01kHz (3mm)	Hipp Nonstim	-11.1393	-1.11939	8.90055	1
	6	2kHz	Crtx_UE Non-stim	19	2kHz +2.01kHz (3mm)	Crtx_BE Stim	-10.0724	-0.0525	9.96744	1
	6	2kHz	Crtx_UE Non-stim	20	2kHz +2.01kHz (3mm)	Crtx_BE Nonstim	-10.0274	-0.0075	10.0124	1
	7	2kHz	Hipp Stim	8	2kHz	Hipp Nonstim	-9.73494	0.285	10.3049	1
	7	2kHz	Hipp Stim	9	2kHz +2.01kHz (1.5mm)	Crtx_UE Stim	-9.67244	0.3475	10.3674	1
	7	2kHz	Hipp Stim	10	2kHz +2.01kHz (1.5mm)	Crtx_UE Non-stim	-9.89744	0.1225	10.1424	1
	7	2kHz	Hipp Stim	11	2kHz +2.01kHz (1.5mm)	Hipp Stim	-62.4707	-52.4507	-42.4308	9.17e-07
	7	2kHz	Hipp Stim	12	2kHz +2.01kHz (1.5mm)	Hipp Nonstim	-10.4031	-0.383132	9.63681	1
	7	2kHz	Hipp Stim	13	2kHz +2.01kHz (1.5mm)	Crtx_BE Stim	-9.83369	0.18625	10.2062	1
	7	2kHz	Hipp Stim	14	2kHz +2.01kHz (1.5mm)	Crtx_BE Nonstim	-9.82619	0.19375	10.2137	1
	7	2kHz	Hipp Stim	15	2kHz +2.01kHz (3mm)	Crtx_UE Stim	-9.71494	0.305	10.3249	1
	7	2kHz	Hipp Stim	16	2kHz +2.01kHz (3mm)	Crtx_UE Non-stim	-9.66994	0.35	10.3699	1
	7	2kHz	Hipp Stim	17	2kHz +2.01kHz (3mm)	Hipp Stim	-10.4793	-0.4594	9.56054	1
	7	2kHz	Hipp Stim	18	2kHz +2.01kHz (3mm)	Hipp Nonstim	-10.7818	-0.761892	9.25805	1
	7	2kHz	Hipp Stim	19	2kHz +2.01kHz (3mm)	Crtx_BE Stim	-9.71494	0.305	10.3249	1
	7	2kHz	Hipp Stim	20	2kHz +2.01kHz (3mm)	Crtx_BE Nonstim	-9.66994	0.35	10.3699	1
	8	2kHz	Hipp Nonstim	9	2kHz +2.01kHz (1.5mm)	Crtx_UE Stim	-9.95744	0.0625	10.0824	1
	8	2kHz	Hipp Nonstim	10	2kHz +2.01kHz (1.5mm)	Crtx_UE Non-stim	-10.1824	-0.1625	9.85744	1
	8	2kHz	Hipp Nonstim	11	2kHz +2.01kHz (1.5mm)	Hipp Stim	-62.7557	-52.7357	-42.7158	9.17e-07
	8	2kHz	Hipp Nonstim	12	2kHz +2.01kHz (1.5mm)	Hipp Nonstim	-10.6881	-0.668133	9.35181	1
	8	2kHz	Hipp Nonstim	13	2kHz +2.01kHz (1.5mm)	Crtx_BE Stim	-10.1187	-0.09875	9.92119	1
	8	2kHz	Hipp Nonstim	14	2kHz +2.01kHz (1.5mm)	Crtx_BE Nonstim	-10.1112	-0.09125	9.92869	1
	8	2kHz	Hipp Nonstim	15	2kHz +2.01kHz (3mm)	Crtx_UE Stim	-9.99994	0.02	10.0399	1
	8	2kHz	Hipp Nonstim	16	2kHz +2.01kHz (3mm)	Crtx_UE Non-stim	-9.95494	0.065	10.0849	1
	8	2kHz	Hipp Nonstim	17	2kHz +2.01kHz (3mm)	Hipp Stim	-10.7643	-0.7444	9.27554	1
	8	2kHz	Hipp Nonstim	18	2kHz +2.01kHz (3mm)	Hipp Nonstim	-11.0668	-1.04689	8.97305	1
	8	2kHz	Hipp Nonstim	19	2kHz +2.01kHz (3mm)	Crtx_BE Stim	-9.99994	0.02	10.0399	1
	8	2kHz	Hipp Nonstim	20	2kHz +2.01kHz (3mm)	Crtx_BE Nonstim	-9.95494	0.065	10.0849	1
	9	2kHz +2.01kHz (1.5mm)	Crtx_UE Stim	10	2kHz +2.01kHz (1.5mm)	Crtx_UE Non-stim	-10.2449	-0.225	9.79494	1
	9	2kHz +2.01kHz (1.5mm)	Crtx_UE Stim	11	2kHz +2.01kHz (1.5mm)	Hipp Stim	-62.8182	-52.7982	-42.7783	9.17e-07
	9	2kHz +2.01kHz (1.5mm)	Crtx_UE Stim	12	2kHz +2.01kHz (1.5mm)	Hipp Nonstim	-10.7506	-0.730633	9.28931	1
	9	2kHz +2.01kHz (1.5mm)	Crtx_UE Stim	13	2kHz +2.01kHz (1.5mm)	Crtx_BE Stim	-10.1812	-0.16125	9.85869	1
	9	2kHz +2.01kHz (1.5mm)	Crtx_UE Stim	14	2kHz +2.01kHz (1.5mm)	Crtx_BE Nonstim	-10.1737	-0.15375	9.86619	1
	9	2kHz +2.01kHz (1.5mm)	Crtx_UE Stim	15	2kHz +2.01kHz (3mm)	Crtx_UE Stim	-10.0624	-0.0425	9.97744	1
	9	2kHz +2.01kHz (1.5mm)	Crtx_UE Stim	16	2kHz +2.01kHz (3mm)	Crtx_UE Non-stim	-10.0174	0.0025	10.0224	1
	9	2kHz +2.01kHz (1.5mm)	Crtx_UE Stim	17	2kHz +2.01kHz (3mm)	Hipp Stim	-10.8268	-0.8069	9.21304	1
	9	2kHz +2.01kHz (1.5mm)	Crtx_UE Stim	18	2kHz +2.01kHz (3mm)	Hipp Nonstim	-11.1293	-1.10939	8.91055	1
	9	2kHz +2.01kHz (1.5mm)	Crtx_UE Stim	19	2kHz +2.01kHz (3mm)	Crtx_BE Stim	-10.0624	-0.0425	9.97744	1
	9	2kHz +2.01kHz (1.5mm)	Crtx_UE Stim	20	2kHz +2.01kHz (3mm)	Crtx_BE Nonstim	-10.0174	0.0025	10.0224	1
	10	2kHz +2.01kHz (1.5mm)	Crtx_UE Non-stim	11	2kHz +2.01kHz (1.5mm)	Hipp Stim	-62.5932	-52.5732	-42.5533	9.17e-07
	10	2kHz +2.01kHz (1.5mm)	Crtx_UE Non-stim	12	2kHz +2.01kHz (1.5mm)	Hipp Nonstim	-10.5256	-0.505633	9.51431	1
	10	2kHz +2.01kHz (1.5mm)	Crtx_UE Non-stim	13	2kHz +2.01kHz (1.5mm)	Crtx_BE Stim	-9.95619	0.06375	10.0837	1
	10	2kHz +2.01kHz (1.5mm)	Crtx_UE Non-stim	14	2kHz +2.01kHz (1.5mm)	Crtx_BE Nonstim	-9.94869	0.07125	10.0912	1
	10	2kHz +2.01kHz (1.5mm)	Crtx_UE Non-stim	15	2kHz +2.01kHz (3mm)	Crtx_UE Stim	-9.83744	0.1825	10.2024	1
	10	2kHz +2.01kHz (1.5mm)	Crtx_UE Non-stim	16	2kHz +2.01kHz (3mm)	Crtx_UE Non-stim	-9.79244	0.2275	10.2474	1
	10	2kHz +2.01kHz (1.5mm)	Crtx_UE Non-stim	17	2kHz +2.01kHz (3mm)	Hipp Stim	-10.6018	-0.5819	9.43804	1
	10	2kHz +2.01kHz (1.5mm)	Crtx_UE Non-stim	18	2kHz +2.01kHz (3mm)	Hipp Nonstim	-10.9043	-0.884393	9.13555	1
	10	2kHz +2.01kHz (1.5mm)	Crtx_UE Non-stim	19	2kHz +2.01kHz (3mm)	Crtx_BE Stim	-9.83744	0.1825	10.2024	1
	10	2kHz +2.01kHz (1.5mm)	Crtx_UE Non-stim	20	2kHz +2.01kHz (3mm)	Crtx_BE Nonstim	-9.79244	0.2275	10.2474	1
	11	2kHz +2.01kHz (1.5mm)	Hipp Stim	12	2kHz +2.01kHz (1.5mm)	Hipp Nonstim	42.0476	52.0676	62.0875	9.17e-07
	11	2kHz +2.01kHz (1.5mm)	Hipp Stim	13	2kHz +2.01kHz (1.5mm)	Crtx_BE Stim	42.617	52.637	62.6569	9.17e-07
	11	2kHz +2.01kHz (1.5mm)	Hipp Stim	14	2kHz +2.01kHz (1.5mm)	Crtx_BE Nonstim	42.6245	52.6445	62.6644	9.17e-07
	11	2kHz +2.01kHz (1.5mm)	Hipp Stim	15	2kHz +2.01kHz (3mm)	Crtx_UE Stim	42.7358	52.7557	62.7757	9.17e-07
	11	2kHz +2.01kHz (1.5mm)	Hipp Stim	16	2kHz +2.01kHz (3mm)	Crtx_UE Non-stim	42.7808	52.8007	62.8207	9.17e-07
	11	2kHz +2.01kHz (1.5mm)	Hipp Stim	17	2kHz +2.01kHz (3mm)	Hipp Stim	41.9714	51.9913	62.0113	9.17e-07
	11	2kHz +2.01kHz (1.5mm)	Hipp Stim	18	2kHz +2.01kHz (3mm)	Hipp Nonstim	41.6689	51.6888	61.7088	9.17e-07
	11	2kHz +2.01kHz (1.5mm)	Hipp Stim	19	2kHz +2.01kHz (3mm)	Crtx_BE Stim	42.7358	52.7557	62.7757	9.17e-07
	11	2kHz +2.01kHz (1.5mm)	Hipp Stim	20	2kHz +2.01kHz (3mm)	Crtx_BE Nonstim	42.7808	52.8007	62.8207	9.17e-07
	12	2kHz +2.01kHz (1.5mm)	Hipp Nonstim	13	2kHz +2.01kHz (1.5mm)	Crtx_BE Stim	-9.45056	0.569383	10.5893	1
	12	2kHz +2.01kHz (1.5mm)	Hipp Nonstim	14	2kHz +2.01kHz (1.5mm)	Crtx_BE Nonstim	-9.44306	0.576882	10.5968	1
	12	2kHz +2.01kHz (1.5mm)	Hipp Nonstim	15	2kHz +2.01kHz (3mm)	Crtx_UE Stim	-9.33181	0.688133	10.7081	1
	12	2kHz +2.01kHz (1.5mm)	Hipp Nonstim	16	2kHz +2.01kHz (3mm)	Crtx_UE Non-stim	-9.28681	0.733132	10.7531	1
	12	2kHz +2.01kHz (1.5mm)	Hipp Nonstim	17	2kHz +2.01kHz (3mm)	Hipp Stim	-10.0962	-0.0762675	9.94368	1
	12	2kHz +2.01kHz (1.5mm)	Hipp Nonstim	18	2kHz +2.01kHz (3mm)	Hipp Nonstim	-10.3987	-0.37876	9.64118	1
	12	2kHz +2.01kHz (1.5mm)	Hipp Nonstim	19	2kHz +2.01kHz (3mm)	Crtx_BE Stim	-9.33181	0.688133	10.7081	1
	12	2kHz +2.01kHz (1.5mm)	Hipp Nonstim	20	2kHz +2.01kHz (3mm)	Crtx_BE Nonstim	-9.28681	0.733132	10.7531	1
	13	2kHz +2.01kHz (1.5mm)	Crtx_BE Stim	14	2kHz +2.01kHz (1.5mm)	Crtx_BE Nonstim	-10.0124	0.0075	10.0274	1
	13	2kHz +2.01kHz (1.5mm)	Crtx_BE Stim	15	2kHz +2.01kHz (3mm)	Crtx_UE Stim	-9.90119	0.11875	10.1387	1
	13	2kHz +2.01kHz (1.5mm)	Crtx_BE Stim	16	2kHz +2.01kHz (3mm)	Crtx_UE Non-stim	-9.85619	0.16375	10.1837	1
	13	2kHz +2.01kHz (1.5mm)	Crtx_BE Stim	17	2kHz +2.01kHz (3mm)	Hipp Stim	-10.6656	-0.64565	9.37429	1
	13	2kHz +2.01kHz (1.5mm)	Crtx_BE Stim	18	2kHz +2.01kHz (3mm)	Hipp Nonstim	-10.9681	-0.948142	9.0718	1
	13	2kHz +2.01kHz (1.5mm)	Crtx_BE Stim	19	2kHz +2.01kHz (3mm)	Crtx_BE Stim	-9.90119	0.11875	10.1387	1
	13	2kHz +2.01kHz (1.5mm)	Crtx_BE Stim	20	2kHz +2.01kHz (3mm)	Crtx_BE Nonstim	-9.85619	0.16375	10.1837	1
	14	2kHz +2.01kHz (1.5mm)	Crtx_BE Nonstim	15	2kHz +2.01kHz (3mm)	Crtx_UE Stim	-9.90869	0.11125	10.1312	1
	14	2kHz +2.01kHz (1.5mm)	Crtx_BE Nonstim	16	2kHz +2.01kHz (3mm)	Crtx_UE Non-stim	-9.86369	0.15625	10.1762	1
	14	2kHz +2.01kHz (1.5mm)	Crtx_BE Nonstim	17	2kHz +2.01kHz (3mm)	Hipp Stim	-10.6731	-0.65315	9.36679	1
	14	2kHz +2.01kHz (1.5mm)	Crtx_BE Nonstim	18	2kHz +2.01kHz (3mm)	Hipp Nonstim	-10.9756	-0.955642	9.0643	1
	14	2kHz +2.01kHz (1.5mm	Crtx_BE Nonstim	19	2kHz +2.01kHz (3mm)	Crtx_BE Stim	-9.90869	0.11125	10.1312	1
	14	2kHz +2.01kHz (1.5mm	Crtx_BE Nonstim	20	2kHz +2.01kHz (3mm)	Crtx_BE Nonstim	-9.86369	0.15625	10.1762	1
	15	2kHz +2.01kHz (3mm)	Crtx_UE Stim	16	2kHz +2.01kHz (3mm)	Crtx_UE Non-stim	-9.97494	0.045	10.0649	1
	15	2kHz +2.01kHz (3mm)	Crtx_UE Stim	17	2kHz +2.01kHz (3mm)	Hipp Stim	-10.7843	-0.7644	9.25554	1
	15	2kHz +2.01kHz (3mm)	Crtx_UE Stim	18	2kHz +2.01kHz (3mm)	Hipp Nonstim	-11.0868	-1.06689	8.95305	1
	15	2kHz +2.01kHz (3mm)	Crtx_UE Stim	19	2kHz +2.01kHz (3mm)	Crtx_BE Stim	-10.0199	0	10.0199	1
	15	2kHz +2.01kHz (3mm)	Crtx_UE Stim	20	2kHz +2.01kHz (3mm)	Crtx_BE Nonstim	-9.97494	0.045	10.0649	1
	16	2kHz +2.01kHz (3mm)	Crtx_UE Non-stim	17	2kHz +2.01kHz (3mm)	Hipp Stim	-10.8293	-0.8094	9.21054	1
	16	2kHz +2.01kHz (3mm)	Crtx_UE Non-stim	18	2kHz +2.01kHz (3mm)	Hipp Nonstim	-11.1318	-1.11189	8.90805	1
	16	2kHz +2.01kHz (3mm)	Crtx_UE Non-stim	19	2kHz +2.01kHz (3mm)	Crtx_BE Stim	-10.0649	-0.045	9.97494	1
	16	2kHz +2.01kHz (3mm)	Crtx_UE Non-stim	20	2kHz +2.01kHz (3mm)	Crtx_BE Nonstim	-10.0199	0	10.0199	1
	17	2kHz +2.01kHz (3mm)	Hipp Stim	18	2kHz +2.01kHz (3mm)	Hipp Nonstim	-10.3224	-0.302492	9.71745	1
	17	2kHz +2.01kHz (3mm)	Hipp Stim	19	2kHz +2.01kHz (3mm)	Crtx_BE Stim	-9.25554	0.7644	10.7843	1
	17	2kHz +2.01kHz (3mm)	Hipp Stim	20	2kHz +2.01kHz (3mm)	Crtx_BE Nonstim	-9.21054	0.8094	10.8293	1
	18	2kHz +2.01kHz (3mm)	Hipp Nonstim	19	2kHz +2.01kHz (3mm)	Crtx_BE Stim	-8.95305	1.06689	11.0868	1
	18	2kHz +2.01kHz (3mm)	Hipp Nonstim	20	2kHz +2.01kHz (3mm)	Crtx_BE Nonstim	-8.90805	1.11189	11.1318	1
	19	2kHz +2.01kHz (3mm)	Crtx_BE Stim	20	2kHz +2.01kHz (3mm)	Crtx_BE Nonstim	-9.97494	0.045	10.0649	1
