# Supplementary material for: Noninvasive Deep Brain Stimulation via Temporally Interfering Electric Fields
Source: Cell. 2017 Jun 1;169(6):1029–1041.e16. doi: 10.1016/j.cell.2017.05.024 (PMC5520675; doi:10.1016/j.cell.2017.05.024)
Supplement: Table S3. Safety and Temperature Assessment, in Awake Mice, Related to Figure 4 [file mmc3.xlsx]

## Sheet: Sheet1
	Table S3. Safety and temperature assessment, in awake mice (Related to Figure 4)
	Immunohistochemical assessment in cortex
	CtxUCE, cortex region underneath the electrode located centrally, near midline; CtxBtwE, cortex region between the electrodes; CtxULE, cortex region underneath the lateral electrode; Stim+, brain regions from stimulated hemisphere; Stim-, brain regions from the contralateral hemisphere that was not stimulated; Sham, brain regions from mice that underwent the same procedure but with current amplit…
	Source	Sham	Stim-	Stim+
	NeuN intensity CtxUCE
	mean	36.55	38.16	36.97
	st.d.	5.98	4.293	4.765
	s.e.m	1.891	1.358	1.507
	NeuN intensity CtxBtwE
	mean	37.18	36.59	37.9
	st.d.	7.249	4.036	6.42
	s.e.m	2.292	1.276	2.03
	NeuN intensity CtxULE
	mean	36	37.52	37.18
	st.d.	7.727	4.166	5.677
	s.e.m	2.443	1.317	1.795
	Caspase3 intensity CtxUCE
	mean	14.62	15.04	14.17
	st.d.	1.713	1.626	1.806
	s.e.m	0.5416	0.5142	0.5712
	Caspase3 intensity CtxBtwE
	mean	14.12	14.76	14.52
	st.d.	2.263	2.051	1.638
	s.e.m	0.7156	0.6487	0.518
	Caspase3 intensity CtxULE
	mean	14.95	15.57	15.72
	st.d.	2.116	2.154	2.028
	s.e.m	0.6691	0.6811	0.6414
	yH2AX intensity CtxUCE
	mean	7.975	8.106	8.3
	st.d.	1.386	1.251	1.351
	s.e.m	0.4383	0.3956	0.4272
	yH2AX intensity CtxBtwE
	mean	7.665	7.799	8.25
	st.d.	1.405	1.341	1.277
	s.e.m	0.4445	0.424	0.4037
	yH2AX intensity CtxULE
	mean	8.052	7.893	7.856
	st.d.	1.258	1.248	1.114
	s.e.m	0.3977	0.3945	0.3522
	Iba1 intensity CtxUCE
	mean	40.65	41.47	41.41
	st.d.	3.387	3.453	3.437
	s.e.m	1.071	1.092	1.087
	Iba intensity CtxBtwE
	mean	41.22	40.56	42.22
	st.d.	3.746	3.841	3.83
	s.e.m	1.185	1.215	1.211
	Iba intensity CtxULE
	mean	43.44	41.77	42.84
	st.d.	4.903	3.935	3.947
	s.e.m	1.55	1.244	1.248
	Iba1 # CtxUCE
	mean	39.3	41.2	38.8
	st.d.	3.433	5.432	4.077
	s.e.m	1.086	1.718	1.289
	Iba # CtxBtwE
	mean	42.2	40	41
	st.d.	4.566	5.375	5.774
	s.e.m	1.444	1.7	1.826
	Iba CtxULE
	mean	43.7	42.8	43.1
	st.d.	4.111	4.467	4.654
	s.e.m	1.3	1.413	1.472
	Syp intensity CtxUCE
	mean	42.08	42.3	41.81
	st.d.	3.07	4.026	2.494
	s.e.m	0.9708	1.273	0.7888
	Syp intensity CtxBtwE
	mean	42.15	41.87	42.79
	st.d.	2.569	3.212	4.647
	s.e.m	0.8123	1.016	1.47
	Syp intensity CtxULE
	mean	40.99	41.86	42.56
	st.d.	3.149	3.487	5.446
	s.e.m	0.9959	1.103	1.722
	ANOVA
	Source	SS	df	MS	F	Prob>F
	NeuN intensity CtxUCE
	Groups	13.96	2	6.981	0.2724	0.7636
	Error	692.1	27	25.63
	Total	706	29
	NeuN intensity CtxBtwE
	Groups	8.597	2	4.299	0.1172	0.8899
	Error	990.4	27	36.68
	Total	999	29
	NeuN intensity CtxULE
	Groups	12.66	2	6.33	0.1738	0.8414
	Error	983.6	27	36.43
	Total	996.2	29
	Caspase3 intensity CtxUCE
	Groups	3.803	2	1.902	0.6454	0.5324
	Error	79.56	27	2.947
	Total	83.36	29
	Caspase3 intensity CtxBtwE
	Groups	2.042	2	1.021	0.255	0.7768
	Error	108.1	27	4.004
	Total	110.2	29
	Caspase3 intensity CtxULE
	Groups	3.365	2	1.682	0.3815	0.6864
	Error	119.1	27	4.41
	Total	122.4	29
	yH2AX intensity CtxUCE
	Groups	0.535	2	0.2675	0.1511	0.8605
	Error	47.8	27	1.771
	Total	48.34	29
	yH2AX intensity CtxBtwE
	Groups	1.879	2	0.9393	0.5216	0.5995
	Error	48.62	27	1.801
	Total	50.5	29
	yH2AX intensity CtxULE
	Groups	0.2159	2	0.108	0.07397	0.9289
	Error	39.41	27	1.46
	Total	39.63	29
	Iba1 intensity CtxUCE
	Groups	4.12	2	2.06	0.1755	0.84
	Error	316.9	27	11.74
	Total	321	29
	Iba intensity CtxBtwE
	Groups	14.04	2	7.018	0.4845	0.6213
	Error	391.1	27	14.49
	Total	405.1	29
	Iba intensity CtxULE
	Groups	14.32	2	7.158	0.3897	0.681
	Error	495.9	27	18.37
	Total	510.2	29
	Iba1 # CtxUCE
	Groups	32.07	2	16.03	0.8304	0.4467
	Error	521.3	27	19.31
	Total	553.4	29
	Iba # CtxBtwE
	Groups	24.27	2	12.13	0.4382	0.6497
	Error	747.6	27	27.69
	Total	771.9	29
	Iba # CtxULE
	Groups	4.2	2	2.1	0.1077	0.8983
	Error	526.6	27	19.5
	Total	530.8	29
	Syp intensity CtxUCE
	Groups	1.198	2	0.5991	0.05642	0.9452
	Error	286.7	27	10.62
	Total	287.9	29
	Syp intensity CtxBtwE
	Groups	4.388	2	2.194	0.1709	0.8438
	Error	346.6	27	12.84
	Total	351	29
	Syp intensity CtxULE
	Groups	12.37	2	6.183	0.3585	0.702
	Error	465.6	27	17.24
	Total	478	29
	Immunohistochemical assessment in hippocampus
	DG, dentate gyrus; CA1, CA1 region of the hippocampus; Stim+, brain regions from stimulated hemisphere; Stim-, brain regions from the contralateral hemisphere that was not stimulated; Sham, brain regions from mice that underwent the same procedure but with current amplitudes set to zero.
	Source	Sham	Stim-	Stim+
	NeuN intensity CA1
	mean	28.99	30.31	27.29
	st.d.	5.481	4.404	5.101
	s.e.m	1.733	1.393	1.613
	NeuN intensity DG
	mean	37.81	38.44	39.35
	st.d.	5.44	4.763	3.818
	s.e.m	1.72	1.506	1.207
	Caspase3 intensity CA1
	mean	15.1	16.1	14.74
	st.d.	1.55	1.776	1.597
	s.e.m	0.4901	0.5616	0.5052
	Caspase3 intensity DG
	mean	16.69	16.42	16.69
	st.d.	1.052	1.479	1.052
	s.e.m	0.3328	0.4678	0.3328
	Caspase3 # CA1
	mean	1.2	1.4	1.3
	st.d.	1.033	1.075	1.252
	s.e.m	0.3266	0.3399	0.3958
	Caspase3 # DG
	mean	2.3	2.7	2.4
	st.d.	1.059	0.6749	0.8433
	s.e.m	0.335	0.2134	0.2667
	yH2AX intensity CA1
	mean	15.75	15.77	15.36
	st.d.	0.8661	2.586	2.244
	s.e.m	0.2739	0.8177	0.7097
	GFAP intensity CA1
	mean	30.17	33.18	30.84
	st.d.	4.898	7.702	4.819
	s.e.m	1.549	2.435	1.524
	GFAP intensity DG
	mean	33.09	33.29	31.63
	st.d.	7.312	5.994	7.234
	s.e.m	2.312	1.895	2.288
	GFAP # CA1
	mean	79.1	84.7	81.8
	st.d.	12.61	13.55	9.187
	s.e.m	3.987	4.284	2.905
	GFAP # DG
	mean	94	94.5	91.4
	st.d.	15.58	7.721	16.06
	s.e.m	4.926	2.442	5.078
	Iba1 intensity CA1
	mean	22.42	23.57	22.74
	st.d.	2.555	1.906	3.678
	s.e.m	0.808	0.6026	1.163
	Iba1 intensity DG
	mean	19.79	20.49	20.19
	st.d.	1.978	2.798	1.613
	s.e.m	0.6255	0.8848	0.5102
	Iba1 # CA1
	mean	27.3	27	25.1
	st.d.	2.908	3.197	3.635
	s.e.m	0.9195	1.011	1.149
	Iba1 # DG
	mean	31.8	27.9	29.1
	st.d.	4.94	3.755	4.202
	s.e.m	1.562	1.187	1.329
	Syp intensity CA1
	mean	16.84	16	15.74
	st.d.	2.64	3.845	3.388
	s.e.m	0.8348	1.216	1.071
	Syp intensity DG
	mean	13.91	15.71	14.23
	st.d.	3.364	3.654	3.375
	s.e.m	1.064	1.156	1.067
	ANOVA
	Source	SS	df	MS	F	Prob>F
	NeuN intensity CA1
	Groups	45.73	2	22.87	0.9091	0.4149
	Error	679.1	27	25.15
	Total	724.8	29
	NeuN intensity DG
	Groups	11.93	2	5.967	0.2678	0.7671
	Error	601.7	27	22.29
	Total	613.6	29
	Caspase3 intensity CA1
	Groups	9.915	2	4.957	1.834	0.1791
	Error	72.97	27	2.702
	Total	82.88	29
	Caspase3 intensity DG
	Groups	0.4828	2	0.2414	0.1645	0.8492
	Error	39.63	27	1.468
	Total	40.11	29
	Caspase3 # CA1
	Groups	0.2	2	0.1	0.07918	0.9241
	Error	34.1	27	1.263
	Total	34.3	29
	Caspase3 # DG
	Groups	0.8667	2	0.4333	0.568	0.5733
	Error	20.6	27	0.763
	Total	21.47	29
	yH2AX intensity CA1
	Groups	1.091	2	0.5456	0.1312	0.8776
	Error	112.3	27	4.158
	Total	113.4	29
	yH2AX intensity DG
	Groups	0.4249	2	0.2124	0.0429	0.9581
	Error	133.7	27	4.952
	Total	134.1	29
	GFAP intensity CA1
	Groups	50.15	2	25.07	0.7061	0.5025
	Error	958.7	27	35.51
	Total	1009	29
	GFAP intensity DG
	Groups	16.39	2	8.197	0.1735	0.8416
	Error	1276	27	47.24
	Total	1292	29
	GFAP # CA1
	Groups	156.9	2	78.43	0.5511	0.5827
	Error	3843	27	142.3
	Total	3999	29
	GFAP # DG
	Groups	55.4	2	27.7	0.1484	0.8628
	Error	5041	27	186.7
	Total	5096	29
	Iba1 intensity CA1
	Groups	7.069	2	3.534	0.4476	0.6438
	Error	213.2	27	7.897
	Total	220.3	29
	Iba1 intensity DG
	Groups	2.434	2	1.217	0.2546	0.7771
	Error	129.1	27	4.781
	Total	131.5	29
	Iba1 # CA1
	Groups	28.47	2	14.23	1.339	0.279
	Error	287	27	10.63
	Total	315.5	29
	Iba1 # DG
	Groups	79.8	2	39.9	2.132	0.1382
	Error	505.4	27	18.72
	Total	585.2	29
	Syp intensity CA1
	Groups	6.691	2	3.345	0.302	0.7418
	Error	299.1	27	11.08
	Total	305.8	29
	Syp intensity DG
	Groups	18.4	2	9.2	0.7653	0.475
	Error	324.6	27	12.02
	Total	343	29
	Temperature change (°C) in cortex
	Group number	Group name	Group mean (± st.d.)
	1	Before stimulation (‘Pre’)	0.0692 (± 0.0257)
	2	During stimulation (‘Stim)	0.0692 (± 0.0501)
	3	After stimulation (‘Post’)	0.0859 (± 0.0677)
	ANOVA
	Source	SS	df	MS	F	Prob>F
	Groups	0.0011	2	0.000555	0.1248	0.8091
	Error	0.0388	15	0.0026
	Total	0.0399	17
