# Supplementary material for: Noninvasive Deep Brain Stimulation via Temporally Interfering Electric Fields
Source: Cell. 2017 Jun 1;169(6):1029–1041.e16. doi: 10.1016/j.cell.2017.05.024 (PMC5520675; doi:10.1016/j.cell.2017.05.024)
Supplement: Table S4. Interferentially Evoked Motor Activity, Related to Figure 5 [file mmc4.xlsx]

## Sheet: Sheet1
	Table S4. Interferentially evoked motor activity (Related to Figure 5)
	Motor thresholds and effect of difference frequency
	Summary of group mean
	Group number	Group name	Group mean (± st.d.)
	1	=2 kHz,	958 (± 102)
		=2.001 kHz
	2	=2 kHz,	958 (± 102)
		=2.005 kHz
	3	=2 kHz,	916 (± 129)
		=2.01 kHz
	4	=2 kHz,	958 (± 102)
		=2.015 kHz
	ANOVA
	Source	SS	df	MS	F	Prob>F
	Groups	7800	3	2600	0.2	0.88
	Error	240000	20	12000
	Total	250000	23
	Motor thresholds and effect of kHz frequency
	Summary of group mean
	Group number	Group name	Group mean (± st.d.)
	1	=10 Hz,	300 (± 63)
		=10 Hz
	2	=1 kHz,	667 (± 129)
		=1.01 kHz
	3	=2 kHz,	916 (± 129)
		=2.01 kHz
	4	=3 kHz,	1166 (± 129)
		=3.01 kHz
	5	=4 kHz,	1416 (± 129)
		=4.01 kHz
	ANOVA
	Source	SS	df	MS	F	Prob>F
	Groups	4500000	4	1100000	79.8	7.2e-14
	Error	350000	25	14000
	Total	4700000	29
	Post-hoc multiple comparison test
	Group A	Group B	Mean (Group A – Group B)	95% CI (Group A – Group B)		p-value
	1	2	-577.947	-366.667	-155.387	0.0001542
	1	3	-827.947	-616.667	-405.387	2.66e-08
	1	4	-1077.95	-866.667	-655.387	2.39e-11
	1	5	-1327.95	-1116.67	-905.387	8.26e-14
	2	3	-461.28	-250	-38.72	0.0123
	2	4	-711.28	-500	-288.72	1.24e-06
	2	5	-961.28	-750	-538.72	5.2e-10
	3	4	-461.28	-250	-38.72	0.0123
	3	5	-711.28	-500	-288.72	1.24e-06
	4	5	-461.28	-250	-38.72	0.0123
	1	2	-577.947	-366.667	-155.387	0.0001542
	1	3	-827.947	-616.667	-405.387	2.66e-08
	1	4	-1077.95	-866.667	-655.387	2.39e-11
	Effect of current ratio on number of responsive animals
	TI current ratio	Responses counts vs. TI current ratio
		Forepaws				Whiskers				Ears
		Contralateral		Ipsilateral		Contralateral		Ipsilateral		Contralateral		Ipsilateral
		YES	NO	YES	NO	YES	NO	YES	NO	YES	NO	YES	NO
	01:08:00	9	0	0	9	4	5	0	9	0	9	0	9
	01:04:00	7	2	0	9	7	2	0	9	1	8	0	9
	01:02:00	4	5	0	9	3	6	0	9	1	8	0	9
	01:01:00	2	7	1	8	1	8	0	9	0	9	1	8
	02:01:00	0	9	1	8	0	9	3	6	0	9	0	9
	04:01:00	0	9	1	8	0	9	6	3	0	9	0	9
	08:01:00	0	9	1	8	0	9	7	2	0	9	0	9
	Sub-total	22	41	4	59	15	48	16	47	2	61	1	62
	Total	63		63		63		63		63		63
	TI current ratio	Responses counts vs. current ratio
		Forepaws				Whiskers				Ears
		Contralateral		Ipsilateral		Contralateral		Ipsilateral		Contralateral		Ipsilateral
		YES	NO	YES	NO	YES	NO	YES	NO	YES	NO	YES	NO
		9	0	0	9	7	2	0	9	1	8	0	9
		0	9	1	8	0	9	7	2	0	9	5	4
	Sub-total	9	9	1	17	7	11	7	11	1	17	5	13
	Total	18		18		18		18		18		18
	Fisher’s Exact test
	Forepaws		Whiskers		Ears
	Contralateral	Ipsilateral	Contralateral	Ipsilateral	Contralateral	Ipsilateral
	4e-05	1	0.002	0.002	1	0.03
	Effect of current ratio on magnitude of response
	Summary of group mean movement
	Group number (current ratio,	Mean (± st.d.), t-test p-value
		Forepaws (mm)		Whiskers (mm)		Ears (rate)1
		Contralateral	Ipsilateral	Contralateral	Ipsilateral	Contralateral	Ipsilateral
	1 (1:8)	1.24 (± 0.36), p = 0.000007	0 (± 0)	0.4 (± 0.41)	0 (± 0)	0 (± 0)	0 (± 0)
			-	p = 0.018		-	-
	2 (1:4)	0.8 (± 0.48)	0 (± 0)	1.02 (± 0.62)	0 (± 0)	0.25 (± 0.67)	0 (± 0)
		p = 0.001	-	p = 0.001		p = 0.36	-
	3 (1:2)	0.33 (± 0.42)	0 (± 0)	0.3 (± 0.37)	0 (± 0)	0.125 (± 0.33)	0 (± 0)
		p = 0.04	-	p = 0.04		p = 0.3	-
	4 (1:1)	0.08 (± 0.16)	0 (± 0)	0 .09 (± 0.02)	0 (± 0)	0 (± 0)	0 (± 0)
		p = 0.19	-	p = 0.35		-	-
	5 (2:1)	0 (± 0)	0.05 (± 0.17)	0 (± 0)	0.27 (± 0.33)	0 (± 0)	0.25 (± 0.67)
		-	p = 0.35	-	p = 0.03	-	p = 0.36
	6 (4:1)	0 (± 0)	0.1 (± 0.3)	0 (± 0)	0.58 (± 0.45)	0 (± 0)	0.75 (± 0.87)
		-	p = 0.35	-	p = 0.0017	-	p = 0.01
	7 (8:1)	0 (± 0)	0.2 (± 0.6)	0 (± 0)	0.96 (± 0.75)	0 (± 0)	0.625 (± 1.13)
		-	p = 0.35	-	p = 0.0016	-	p = 0.18
	1 Ear movements were rated per the following scale: 0, no movement; 1, weak movement; 2, strong movement; 3, very strong movement.
	Significance of each stimulation condition was characterized by unpaired t-test, thresholding at p < 0.0025, Bonferroni corrected for multiple comparisons.
	ANOVA
	Source	SS	df	MS	F	Prob>F
	Forepaw contralateral
	Groups	12.9	6	2.15	26.8	8.6 e-15
	Error	4.5	56	0.008
	Total	17.4	62
	Forepaw ipsilateral
	Groups	0.315	6	0.05	0.77	0.59
	Error	3.8	56	0.07
	Total	4.13	62
	Whisker contralateral
	Groups	7.45	6	1.24	11.27	3.2 e-8
	Error	6.16	56	0.11
	Total	13.6	62
	Whisker ipsilateral
	Groups	7.7	6	1.28	10.23	1.25 e-7
	Error	7	56	0.12
	Total	14.7	62
	Ear contralateral
	Groups	0.41	6	0.07	0.87	0.52
	Error	4.44	56	0.08
	Total	4.86	62
	Ear ipsilateral
	Groups	5.55	6	0.93	2.7	0.02
	Error	19.33	56	0.34
	Total	24.9	62
	Post-hoc multiple comparison test
	Forepaw contralateral
	Group A	Group B	Mean (Group A – Group B)	95% CI (Group A – Group B)		p-value
	1	2	0.0135916	0.438889	0.864186	0.0370599
	1	3	0.480258	0.905556	1.33085	1.7e-07
	1	4	0.735814	1.16111	1.58641	1.21e-10
	1	5	0.813592	1.23889	1.66419	1.38e-11
	1	6	0.813592	1.23889	1.66419	1.38e-11
	1	7	0.813592	1.23889	1.66419	1.38e-11
	2	3	0.0413694	0.466667	0.891964	0.0198
	2	4	0.296925	0.722222	1.14752	2.9e-05
	2	5	0.374703	0.8	1.2253	3.35e-06
	2	6	0.374703	0.8	1.2253	3.35e-06
	2	7	0.374703	0.8	1.2253	3.35e-06
	3	4	-0.169742	0.255556	0.680853	1
	3	5	-0.0919639	0.333333	0.758631	0.327324
	3	6	-0.0919639	0.333333	0.758631	0.327324
	3	7	-0.0919639	0.333333	0.758631	0.327324
	4	5	-0.347519	0.0777778	0.503075	1
	4	6	-0.347519	0.0777778	0.503075	1
	4	7	-0.347519	0.0777778	0.503075	1
	5	6	-0.425297	0	0.425297	1
	5	7	-0.425297	0	0.425297	1
	6	7	-0.425297	0	0.425297	1
	Forepaw ipsilateral
	Group A	Group B	Mean (Group A – Group B)	95% CI (Group A – Group B)		p-value
	1	2	0.391986	0	0.391987	1
	1	3	0.391986	0	0.391987	1
	1	4	0.391986	0	0.391987	1
	1	5	0.447542	0.0555556	0.336431	1
	1	6	0.491986	-0.1	0.291986	1
	1	7	0.591986	-0.2	0.191987	1
	2	3	0.391986	0	0.391987	1
	2	4	0.391986	0	0.391987	1
	2	5	0.447542	0.0555556	0.336431	1
	2	6	0.491986	-0.1	0.291986	1
	2	7	0.591986	-0.2	0.191987	1
	3	4	0.391986	0	0.391987	1
	3	5	0.447542	0.0555556	0.336431	1
	3	6	0.491986	-0.1	0.291986	1
	3	7	0.591986	-0.2	0.191987	1
	4	5	0.447542	0.0555556	0.336431	1
	4	6	0.491986	-0.1	0.291986	1
	4	7	0.591986	-0.2	0.191987	1
	5	6	-0.436431	0.0444444	0.347542	1
	5	7	-0.536431	0.144444	0.247542	1
	6	7	0.491986	-0.1	0.291986	1
	Whisker contralateral
	Group A	Group B	Mean (Group A – Group B)	95% CI (Group A – Group B)		p-value
	1	2	-1.10898	0.611111	-0.113238	0.00534191
	1	3	-0.392318	0.105556	0.603429	1
	1	4	-0.181207	0.316667	0.81454	1
	1	5	-0.0923177	0.405556	0.903429	0.255
	1	6	-0.0923177	0.405556	0.903429	0.255
	1	7	-0.0923177	0.405556	0.903429	0.255
	2	3	0.218793	0.716667	1.21454	0.000551
	2	4	0.429905	0.927778	1.42565	4.13e-06
	2	5	0.518793	1.01667	1.51454	4.86e-07
	2	6	0.518793	1.01667	1.51454	4.86e-07
	2	7	0.518793	1.01667	1.51454	4.86e-07
	3	4	-0.286762	0.211111	0.708984	1
	3	5	-0.197873	0.3	0.797873	1
	3	6	-0.197873	0.3	0.797873	1
	3	7	-0.197873	0.3	0.797873	1
	4	5	-0.408984	0.0888889	0.586762	1
	4	6	-0.408984	0.0888889	0.586762	1
	4	7	-0.408984	0.0888889	0.586762	1
	5	6	-0.497873	0	0.497873	1
	5	7	-0.497873	0	0.497873	1
	6	7	-0.497873	0	0.497873	1
	Whisker ipsilateral
	Group A	Group B	Mean (Group A – Group B)	95% CI (Group A – Group B)		p-value
	1	2	0.531166	0	0.531166	1
	1	3	0.531166	0	0.531166	1
	1	4	0.531166	0	0.531166	1
	1	5	0.803388	0.272222	0.258944	1
	1	6	1.10894	0.577778	-0.046612	0.0217
	1	7	1.48672	0.955556	-0.42439	8.88e-06
	2	3	0.531166	0	0.531166	1
	2	4	0.531166	0	0.531166	1
	2	5	0.803388	0.272222	0.258944	1
	2	6	1.10894	0.577778	-0.046612	0.0217
	2	7	1.48672	0.955556	-0.42439	8.88e-06
	3	4	0.531166	0	0.531166	1
	3	5	0.803388	0.272222	0.258944	1
	3	6	1.10894	0.577778	-0.046612	0.0217037
	3	7	1.48672	0.955556	-0.42439	8.88e-06
	4	5	0.803388	0.272222	0.258944	1
	4	6	1.10894	0.577778	-0.046612	0.0217037
	4	7	1.48672	0.955556	-0.42439	8.88e-06
	5	6	0.836721	0.305556	0.22561	1
	5	7	1.2145	0.683333	-0.152168	0.00288335
	6	7	0.908944	0.377778	0.153388	0.577204
	Ear contralateral
	Group A	Group B	Mean (Group A – Group B)	95% CI (Group A – Group B)		p-value
	1	2	-0.644912	0.222222	0.200468	1
	1	3	-0.533801	0.111111	0.311579	1
	1	4	-0.42269	0	0.42269	1
	1	5	-0.42269	0	0.42269	1
	1	6	-0.42269	0	0.42269	1
	1	7	-0.42269	0	0.42269	1
	2	3	-0.311579	0.111111	0.533801	1
	2	4	-0.200468	0.222222	0.644912	1
	2	5	-0.200468	0.222222	0.644912	1
	2	6	-0.200468	0.222222	0.644912	1
	2	7	-0.200468	0.222222	0.644912	1
	3	4	-0.311579	0.111111	0.533801	1
	3	5	-0.311579	0.111111	0.533801	1
	3	6	-0.311579	0.111111	0.533801	1
	3	7	-0.311579	0.111111	0.533801	1
	4	5	-0.42269	0	0.42269	1
	4	6	-0.42269	0	0.42269	1
	4	7	-0.42269	0	0.42269	1
	5	6	-0.42269	0	0.42269	1
	5	7	-0.42269	0	0.42269	1
	6	7	-0.42269	0	0.42269	1
	Ear ipsilateral
	Group A	Group B	Mean (Group A – Group B)	95% CI (Group A – Group B)		p-value
	1	2	-0.88159	0	0.88159	1
	1	3	-0.88159	0	0.88159	1
	1	4	-0.88159	0	0.88159	1
	1	5	1.10381	0.222222	0.659367	1
	1	6	1.65937	0.777778	0.103812	0.144
	1	7	1.43715	0.555556	0.326034	1
	2	3	-0.88159	0	0.88159	1
	2	4	-0.88159	0	0.88159	1
	2	5	1.10381	0.222222	0.659367	1
	2	6	1.65937	0.777778	0.103812	0.144
	2	7	1.43715	0.555556	0.326034	1
	3	4	-0.88159	0	0.88159	1
	3	5	1.10381	0.222222	0.659367	1
	3	6	1.65937	0.777778	0.103812	0.143821
	3	7	1.43715	0.555556	0.326034	1
	4	5	1.10381	0.222222	0.659367	1
	4	6	1.65937	0.777778	0.103812	0.143821
	4	7	1.43715	0.555556	0.326034	1
	5	6	1.43715	0.555556	0.326034	1
	5	7	1.21492	0.333333	0.548256	1
	6	7	0.659367	0.222222	1.10381	1
